# Supplementary material for: An Intelligent Mobile-Enabled System for Diagnosing Parkinson Disease: Development and Validation of a Speech Impairment Detection System
Source: JMIR Med Inform. 2020 Sep 16;8(9):e18689. doi: 10.2196/18689 (PMC7527911; doi:10.2196/18689)
Supplement: Multimedia Appendix 1 [file medinform_v8i9e18689_app1.xlsx]

## Sheet: Sheet1
Data Collection Table
Patient number	Patient name	Age	Sex	Parkinson?	Other diseases that cause language problems	Time of illness (month)	UPDRS	UPDRS	Date of collection	Acquisition time	Acquisition order	Tool for collection speech signals
							(motor)	(overall)
1	Li	60	male	yes	no	10	10	40	2017-03-13	09:00:00	1	No Pa' APP
2	Liu	55	male	yes	no	24	30	70	2017-03-13	09:30:00	1	'No Pa' APP
1	Li	60	male	yes	no	10	15	41	2017-03-13	14:00:00	2	'No Pa' APP
3	Wang	63	female	yes	no	14	8	36	2017-03-13	15:00:00	1	'No Pa' APP
