# Supplementary material for: An Intelligent Mobile-Enabled System for Diagnosing Parkinson Disease: Development and Validation of a Speech Impairment Detection System
Source: JMIR Med Inform. 2020 Sep 16;8(9):e18689. doi: 10.2196/18689 (PMC7527911; doi:10.2196/18689)
Supplement: Multimedia Appendix 2 [file medinform_v8i9e18689_app2.xlsx]

## Sheet: Data1
Data1 in Classification Task
	P-value
MDVP:Fo(Hz)	3.12192e-08
MDVP:Fhi(Hz)	0.0202757
MDVP:Flo(Hz)	4.197e-08
MDVP:Jitter(%)	8.20999e-05
MDVP:Jitter(Abs)	1.28225e-06
MDVP:RAP	0.000164339
MDVP:PPQ	4.25777e-05
Jitter:DDP	0.000164547
MDVP:Shimmer	1.2647e-07
MDVP:Shimmer(dB)	5.00074e-07
Shimmer:APQ3	6.38619e-07
Shimmer:APQ5	4.82358e-07
MDVP:APQ	1.64324e-07
Shimmer:DDA	6.39054e-07
NHR	0.00799485
HNR	2.07468e-07
RPDE	1.1399e-05
DFA	0.00111512
spread1	7.90965e-18
spread2	2.39173e-11
D2	1.13592e-06
PPE	1.39262e-15

## Sheet: Data2
Data2 in Classification Task
	P-value
Jitter(local)	0.0627057
Jitter(local,absolute)	0.997054
Jitter(rap)	0.578218
Jitter(ppq5)	0.806954
Jitter(ddp)	0.578153
Shimmer(local)	8.60291e-08
Shimmer(local,dB)	1.16803e-08
Shimmer(apq3)	2.52972e-06
Shimmer(apq5)	6.15639e-07
Shimmer(apq11)	0.261488
Shimmer(dda)	2.52886e-06
AC	6.91831e-15
NTH	1.19077e-12
HTN	3.6733e-16
Median pitch	0.01219
Mean pitch	0.00036594
Standard deviation	4.33293e-11
Minimum pitch	0.794183
Maximum pitch	2.31218e-11
Number of pulses	0.00609799
Number of periods	0.0026739
Mean period	0.00728393
Standard deviation of period	8.10855e-08
Fraction of locally unvoiced frames	3.25475e-19
Number of voice breaks	7.45265e-07
Degree of voice breaks	1.66859e-13

## Sheet: Data3
Data3 in Regression Task
	P-value
age	0
sex	0
Jitter(%)	3.0656e-266
Jitter(Abs)	1.67874e-289
Jitter:RAP	8.47316e-249
Jitter:PPQ5	2.47298e-295
Jitter:DDP	8.49157e-249
Shimmer	0
Shimmer(dB)	0
Shimmer:APQ3	0
Shimmer:APQ5	0
Shimmer:APQ11	0
Shimmer:DDA	0
NHR	0
HNR	0
RPDE	0
DFA	0
PPE	0
